# Supplementary material for: Food inflation and child undernutrition in low and middle income countries
Source: Nat Commun. 2023 Sep 16;14:5761. doi: 10.1038/s41467-023-41543-9 (PMC10505228; doi:10.1038/s41467-023-41543-9)
Supplement: Supplementary file 4 — Source Data [file 41467_2023_41543_MOESM4_ESM.xlsx]

## Sheet: Figure 1
Figure 1. Trends in the FAO real international cereal price index from 2000 to August 2022
Notes: Source data are provided as a Source Data file. Data are the author’s construction from the real FAO cereal price index.3 The 2022 value refers to the average of January-August 2022. The index is based so that 2000=100 and consists of the average values of 5 commodity group price indices (cereals, meat, vegetables, edible oils and sugar). Each sub-index is a weighted average of a range of …
	FAO
	Cereal price index
2000	100
2001	107.086
2002	104.72
2003	108.296
2004	115.026
2005	114.615
2006	120.387
2007	147.355
2008	170.487
2009	141.769
2010	159.255
2011	177.204
2012	166.266
2013	163.303
2014	158.541
2015	141.844
2016	145.849
2017	150.325
2018	140.491
2019	142.634
2020	147.898
2021	186.514
2022*	216.394

## Sheet: Figure 3
Figure 3. Mean, minimum and maximum food inflation in the 12 months prior to anthropometric measurement in the 130 DHS rounds
Notes: Source data are provided as a Source Data file. Authors’ calculations from FAO consumer price database for the DHS surveys in our regression sample.40 See Section 4 on Methods for more details.
	minimum	mean	maximum
2001-01-01	-0.451447	0.13264	0.505958
2001-02-01	-1.56014	-0.170859	2.56429
2001-03-01	0.485395	0.533002	1.84573
2001-04-01	1.18285	1.18285	1.18285
2001-05-01	2.05389	2.05389	2.05389
2001-06-01	3.11317	3.11317	3.11317
2001-07-01
2001-08-01	-2.541	-2.541	-2.541
2001-09-01	-2.12959	-2.12959	-2.12959
2001-10-01	-1.65654	-1.65654	-1.65654
2001-11-01	-1.60696	-0.0065203	1.16941
2001-12-01	-3.6085	-3.6085	-3.6085
2002-01-01	-5.05894	-5.05894	-5.05894
2002-02-01	-4.61652	-4.61652	-4.61652
2002-03-01	-1.48354	-1.48354	-1.48354
2002-04-01	3.46134	3.46134	3.46134
2002-05-01	5.21691	5.21691	5.21691
2002-06-01	-1.33758	4.5099	4.82598
2002-07-01	-1.05533	-0.419383	0.179912
2002-08-01	0.294868	0.838721	1.44708
2002-09-01	1.26085	2.48948	4.72568
2002-10-01	0.0112948	0.0509116	3.40456
2002-11-01	-0.0635216	-0.0635216	-0.0635216
2002-12-01	-0.533875	-0.533875	-0.533875
2003-01-01
2003-02-01
2003-03-01	2.00538	2.00538	2.00538
2003-04-01	-1.53786	0.348002	2.60961
2003-05-01	-4.74118	-0.0835454	2.51634
2003-06-01	-8.51408	0.257514	13.7063
2003-07-01	-8.1269	1.16707	7.92849
2003-08-01	-6.66296	-0.183721	9.50974
2003-09-01	-10.6701	-4.74834	10.4594
2003-10-01	-5.38854	-3.13587	-1.13869
2003-11-01	-1.89118	-0.361709	2.66089
2003-12-01	-1.84466	-1.18266	1.14993
2004-01-01	-1.8202	0.0647201	4.62517
2004-02-01	-0.174749	0.762805	3.3948
2004-03-01	1.18487	1.20088	1.29987
2004-04-01	-1.30215	1.01431	1.3074
2004-05-01	-4.8405	0.400962	1.06107
2004-06-01	-1.47216	-1.47216	-1.47216
2004-07-01	-0.870522	-0.694351	-0.617869
2004-08-01	-4.45118	-3.37227	-0.684001
2004-09-01	-4.22268	-4.02184	2.14093
2004-10-01	-9.33894	-0.518056	4.08143
2004-11-01	-5.13861	1.21847	6.17692
2004-12-01	-0.826024	1.18541	3.59576
2005-01-01	-0.115427	2.99576	7.31986
2005-02-01	-4.15385	0.432143	5.60262
2005-03-01	-0.382327	1.04174	2.58135
2005-04-01	-0.297401	0.831788	4.15301
2005-05-01	-0.995176	0.861255	1.52733
2005-06-01	-2.15446	0.109048	1.18857
2005-07-01	-2.59163	-0.022441	1.19915
2005-08-01	0.0451914	0.966596	1.63791
2005-09-01	0.199388	1.80313	5.4108
2005-10-01	-2.61431	0.287892	1.11155
2005-11-01	-3.41068	-1.32356	0.198524
2005-12-01	-3.59294	-2.25428	0.198065
2006-01-01	-3.43121	-2.43433	0.204461
2006-02-01	-2.7855	-2.08787	3.3291
2006-03-01	-2.86769	-1.23561	1.99183
2006-04-01	-1.10926	-0.425822	2.17449
2006-05-01	-2.10042	0.795008	2.72623
2006-06-01	1.08202	2.81575	3.12414
2006-07-01	1.25318	3.54394	4.71523
2006-08-01	-5.09786	-1.5084	4.73485
2006-09-01	-1.92837	-1.27984	0.957078
2006-10-01	-1.99081	-1.70646	0.637911
2006-11-01	0.176609	1.22344	2.66034
2006-12-01	-0.454248	2.04562	2.53428
2007-01-01	-2.90466	-1.2483	1.3259
2007-02-01	-1.41478	-0.507515	0.340399
2007-03-01	-3.38664	-1.31782	0.557333
2007-04-01	-2.01504	-1.11028	3.56241
2007-05-01	-1.86559	-1.27039	0
2007-06-01	-2.4006	-0.92035	-7.2e-06
2007-07-01	-2.52494	-1.4898	0
2007-08-01	-1.27733	-1.13251	7.2e-06
2007-09-01	-0.603596	0.769039	1.9301
2007-10-01	-0.962687	0.0301879	2.32013
2007-11-01
2007-12-01
2008-01-01
2008-02-01	0.142505	2.27164	2.90531
2008-03-01	0.103462	3.22894	4.14
2008-04-01	0.154258	2.69766	3.31336
2008-05-01	0.270267	1.99208	3.50299
2008-06-01	0.43807	1.2347	4.13469
2008-07-01	0.510116	0.90483	0.92667
2008-08-01	0.273265	1.10259	1.16613
2008-09-01	-2.79922	-0.335238	0.459238
2008-10-01	-4.61058	-1.20578	4.12197
2008-11-01	-3.62796	1.55141	3.82414
2008-12-01	2.46906	3.98396	4.29238
2009-01-01	-1.77804	3.7857	4.8468
2009-02-01	-2.77748	3.36	5.00613
2009-03-01	0.668478	1.42455	4.03972
2009-04-01	-3.80992	-0.412112	1.47287
2009-05-01	0.471864	0.691628	1.41172
2009-06-01	-2.89543	0.374826	1.17517
2009-07-01	-2.56183	-2.20906	1.00366
2009-08-01	-0.5518	0.717211	1.16791
2009-09-01	-0.177394	0.428363	0.910183
2009-10-01	-0.2914	0.737995	1.35066
2009-11-01	-1.72029	-0.083999	1.29486
2009-12-01	-1.56183	-0.525508	0.391263
2010-01-01	-2.74558	-0.769463	0.0150376
2010-02-01	-3.02925	0.0992659	0.328291
2010-03-01	0	0.512905	0.971705
2010-04-01	0	0.829637	1.90322
2010-05-01	-0.169703	0.484189	2.22714
2010-06-01	-8.65724	-2.60275	3.89268
2010-07-01	-8.06914	-2.79788	3.4584
2010-08-01	-7.70333	-1.10903	2.31074
2010-09-01	-1.89603	-0.408374	1.59635
2010-10-01	-1.56354	0.146097	4.54771
2010-11-01	-1.85108	0.0524426	2.05356
2010-12-01	-2.21941	-0.693268	5.67944
2011-01-01	-4.12713	-1.56998	0.0515635
2011-02-01	-5.67651	-2.3973	0.189133
2011-03-01	-4.45914	-0.345098	1.96314
2011-04-01	-2.17328	1.15546	2.7677
2011-05-01	-1.32118	0.840084	1.61338
2011-06-01	-1.37452	-0.472384	4.19928
2011-07-01	-1.48782	-0.546513	3.32795
2011-08-01	-0.889239	0.306331	3.39317
2011-09-01	-0.604828	0.961688	4.99017
2011-10-01	-1.34075	0.418552	3.94478
2011-11-01	-1.15756	-0.150205	0.844331
2011-12-01	-3.9716	-0.0610708	1.82573
2012-01-01	-5.35644	-4.28971	0.489588
2012-02-01	-4.3226	-3.4042	1.90342
2012-03-01	-3.70448	-1.33315	0.264661
2012-04-01	-1.55588	-0.304079	3.72238
2012-05-01	-0.959958	1.01705	3.63874
2012-06-01	-0.631333	0.892965	6.73896
2012-07-01	-0.88812	-0.0210492	0.429293
2012-08-01	-0.649859	0.133448	0.521437
2012-09-01	-0.0330792	1.54088	6.78529
2012-10-01	-0.507526	1.52978	6.08601
2012-11-01	-2.27211	-0.884245	2.51314
2012-12-01	-2.46986	-1.48086	-0.781079
2013-01-01	-4.30612	-2.12305	0.0268177
2013-02-01	-2.22549	0.126557	0.28654
2013-03-01	-3.29587	0.0430549	0.74968
2013-04-01	-1.37742	0.111924	0.274638
2013-05-01	-1.4741	-0.0356618	0.205749
2013-06-01	-1.25917	-0.101631	0.224961
2013-07-01	-0.638261	-0.207221	0.129152
2013-08-01	-0.282446	0.0237347	0.311283
2013-09-01	-0.194261	0.130988	0.48655
2013-10-01	-0.234249	-0.227455	0.139516
2013-11-01	-0.339045	-0.212703	0.199812
2013-12-01	-0.0325435	-0.0088079	0.0665495
2014-01-01	-4.7071	-0.0451892	0.187564
2014-02-01	-4.066	-1.48742	0.260071
2014-03-01	-2.57077	-1.0629	0.0371865
2014-04-01	-2.72339	-0.357099	0.660393
2014-05-01	-3.84581	-0.151623	0.912663
2014-06-01	-2.38202	-0.222184	0.51969
2014-07-01	-0.480518	-0.104678	0.828434
2014-08-01	0.433957	1.01194	4.44119
2014-09-01	-6.29198	0.832968	5.57212
2014-10-01	-6.28141	-0.472162	6.10993
2014-11-01	-5.34633	-1.57503	0.253172
2014-12-01	-4.17535	-1.81931	0.922072
2015-01-01	-9.44298	-6.54585	-2.22063
2015-02-01	-7.2128	-2.48727	-1.24589
2015-03-01	-6.35602	-1.2089	2.41547
2015-04-01	-1.08649	-0.0292929	5.95163
2015-05-01	-0.675027	-0.433683	-0.424443
2015-06-01	0.393712	0.393712	0.393712
2015-07-01	-1.41353	0.563457	2.86061
2015-08-01	-1.60777	1.5067	3.5295
2015-09-01	-1.45697	0.465694	6.04749
2015-10-01	-0.795827	2.40499	6.65874
2015-11-01	-0.421271	2.45048	8.25029
2015-12-01	-0.964504	1.33065	6.61696
2016-01-01	-2.85927	1.79406	7.89192
2016-02-01	-1.40931	-0.838278	6.49422
2016-03-01	-2.13219	-0.854889	1.01052
2016-04-01	-1.02633	-0.424268	-0.31078
2016-05-01	-1.60481	0.200798	1.48283
2016-06-01	-1.20723	1.83828	1.96858
2016-07-01	-1.55741	1.32565	1.63233
2016-08-01	-0.101753	2.00919	5.13367
2016-09-01	-0.146201	0.976478	6.68281
2016-10-01	-3.07868	0.523502	6.20775
2016-11-01	-0.949022	0.721299	2.58734
2016-12-01	-1.57149	1.94565	5.96248
2017-01-01	-0.906502	3.24578	6.89589
2017-02-01	0.401147	4.81769	8.67712
2017-03-01	0.411274	0.644264	4.26304
2017-04-01	-0.859405	-0.220673	0.476667
2017-05-01	0.708775	0.867103	0.905573
2017-06-01	1.53759	1.53759	1.53759
2017-07-01	0.727487	2.74416	3.21056
2017-08-01	-2.08121	0.449312	2.76568
2017-09-01	-2.01627	-0.661464	1.72019
2017-10-01	-1.60345	-0.204704	2.1172
2017-11-01	-0.834762	-0.303855	0.817416
2017-12-01	-0.965988	-0.641232	-0.114534
2018-01-01	-1.76326	-0.579916	1.63251
2018-02-01	-2.74845	0.340244	3.52962
2018-03-01	-2.88442	-0.675779	0.897243
2018-04-01	-1.91439	0.893781	1.06903
2018-05-01	0.649516	0.649516	0.649516
2018-06-01	0.089451	0.516468	0.912315
2018-07-01	-0.712696	-0.411139	-0.0046474
2018-08-01	-1.56555	-0.669405	0.945301
2018-09-01	-0.0972082	0.48873	0.800107
2018-10-01	-0.71751	0.0104545	0.977804
2018-11-01	-1.34875	-0.0212453	1.06672
2018-12-01	-0.379206	-0.0044308	0.437803
2019-01-01	-0.965292	0.0150128	0.0792249
2019-02-01
2019-03-01
2019-04-01	-0.395382	-0.395382	-0.395382
2019-05-01	-3.51389	-0.929551	-0.209442
2019-06-01	-4.5144	-2.87703	1.04196
2019-07-01	-6.11957	0.634686	1.52424
2019-08-01	0.132749	1.56545	1.60716
2019-09-01	1.09379	1.12352	1.91906
2019-10-01	1.47764	1.50712	2.14156
2019-11-01	0.445358	1.51123	1.57304
2019-12-01	-0.898989	2.68771	2.88597
2020-01-01	1.05227	1.05227	1.05227
2020-02-01	-0.921664	-0.921664	-0.921664
2020-03-01	-2.75672	-2.75672	-2.75672
2020-04-01	0.630728	0.630728	0.630728
2020-05-01
2020-06-01
2020-07-01
2020-08-01
2020-09-01
2020-10-01	2.41062	2.41062	2.41062
2020-11-01	2.46033	2.46033	2.46033
2020-12-01	-0.835571	-0.835571	-0.835571
2021-01-01	-3.25844	-3.25844	-3.25844
2021-02-01	-4.42162	-4.42162	-4.42162
2021-03-01	-3.32183	-3.32183	-3.32183
2021-04-01	-1.33226	-1.33226	-1.33226
2021-05-01	1.06303	1.06303	1.06303
